# Supplementary material for: Isolation, Identification, and Pathogenicity of Vibrio gigantis Retrieved from European Seabass (Dicentrarchus labrax) Farmed in Türkiye
Source: Animals (Basel). 2023 Nov 20;13(22):3580. doi: 10.3390/ani13223580 (PMC10668765; doi:10.3390/ani13223580)
Supplement: Supplementary file 1 [file animals-13-03580-s001.zip]

Archive with 1 entries (1 files):
- animals-2683635-supplementary.pdf
